# Supplementary material for: Green Synthesis of Gold, Silver, Copper, and Magnetite Particles Using Poly(tartaric acid) Simultaneously as Coating and Reductant
Source: Polymers (Basel). 2023 Nov 21;15(23):4472. doi: 10.3390/polym15234472 (PMC10708409; doi:10.3390/polym15234472)
Supplement: Supplementary file 1 [file polymers-15-04472-s001.zip]

Archive with 1 entries (1 files):
- polymers-2727253-supplementary.pdf
